# Supplementary material for: Effects of Exercise Combined with a Healthy Diet or Calanus finmarchicus Oil Supplementation on Body Composition and Metabolic Markers—A Pilot Study
Source: Nutrients. 2020 Jul 18;12(7):2139. doi: 10.3390/nu12072139 (PMC7400904; doi:10.3390/nu12072139)
Supplement: Supplementary file 1 [file nutrients-12-02139-s001.zip]

Archive with 1 entries (1 files):
- nutrients-830982-supplementary.docx
